# Supplementary material for: Synthesis and Cytotoxic Activity of Combretastatin A-4 and 2,3-Diphenyl-2H-indazole Hybrids
Source: Pharmaceuticals (Basel). 2021 Aug 19;14(8):815. doi: 10.3390/ph14080815 (PMC8401203; doi:10.3390/ph14080815)
Supplement: Supplementary file 1 [file pharmaceuticals-14-00815-s001.zip]

Archive with 1 entries (1 files):
- pharmaceuticals-1236818-supplementary.pdf
